# Supplementary material for: The CsMYB36-CsSWEET17 module mediates the calcium-induced sucrose accumulation in citrus
Source: Hortic Res. 2025 Jul 16;12(10):uhaf175. doi: 10.1093/hr/uhaf175 (PMC12528650; doi:10.1093/hr/uhaf175)
Supplement: Web_Material_uhaf175 [file web_material_uhaf175.zip]

Archive with 1 entries (1 files):
- 20250604-CsSWEET17 Supplementary figures.docx
